# Supplementary material for: Why not to pick your nose: Association between nose picking and SARS-CoV-2 incidence, a cohort study in hospital health care workers
Source: PLoS One. 2023 Aug 2;18(8):e0288352. doi: 10.1371/journal.pone.0288352 (PMC10395815; doi:10.1371/journal.pone.0288352)
Supplement: S3 Table — SARS-CoV-2 is coded as 0 for seronegative and 1 for seropositive; sex as 0 for male and 1 for female; exposed as 0 for not exposed and 1 for exposed (working in direct care for COVID-19 patients); community contact and coworker contact as 0 for no and 1 for yes; nose picking, nail biting, wearing glasses and having a beard as 0 for never, 1 for monthly, 2 for weekly, 3 for daily and 4 for every hour. (XLSX) [file pone.0288352.s005.xlsx]

## Sheet: Sheet1
	SARS-CoV-2	Sex	Exposed	Community contact	Coworker contact	Nose picking	Nail biting	Glasses	Beard
1	0	1	1	0	1	0	0	1	0
2	0	0	0	0	0	2	0	2	3
3	1	1	1	0	1	1	0	3	0
4	0	0	0	0	0	0	0	3	0
5	0	0	1	0	0	3	3	0	0
6	0	1	0	0	1	1	0	3	0
7	1	1	0	0	0	2	1	3	0
8	0	0	1	0	1	3	0	3	0
9	0	1	0	0	0	3	2	1	0
10	0	1	0	0	0	2	3	1	0
11	0	1	0	0	0	3	0	3	0
12	0	0	1	0	1	2	0	2	0
13	0	0	0	0	0	1	3	3	2
14	1	1	1	0	1	2	0	2	0
15	0	1	0	0	0	3	0	3	0
16	1	1	1	0	0	2	0	0	0
17	0	1	0	0	0	3	0	2	0
18	0	0	0	0	0	3	1	3	3
19	0	1	0	0	0	2	1	3	0
20	0	0	1	1	1	1	0	3	0
21	1	1	0	1	1	0	0	3	0
22	0	1	0	0	0	2	0	3	0
23	0	1	0	0	0	2	0	0	0
24	0	1	0	0	1	1	0	0	0
25	1	1	1	0	1	1	0	0	0
26	0	0	0	1	1	3	0	0	0
27	0	1	0	0	0	2	0	3	0
28	0	1	0	0	0	1	1	3	0
29	0	0	0	0	0	3	2	3	2
30	0	1	0	0	1	2	0	3	0
31	1	1	0	0	0	2	0	3	0
32	0	1	1	1	1	1	0	0	0
33	0	1	0	0	1	3	2	3	0
34	0	1	1	0	0	3	0	3	0
35	0	1	0	0	0	0	0	3	0
36	1	1	0	0	0	2	0	0	0
37	0	1	1	0	0	0	3	3	0
38	0	1	0	0	0	2	0	0	0
39	1	1	1	1	1	3	0	3	0
40	0	1	0	0	0	1	2	3	0
41	0	1	0	1	1	1	0	0	0
42	1	1	0	1	0	2	1	3	0
43	0	1	1	0	1	3	1	3	0
44	0	1	0	0	0	2	0	3	0
45	0	0	1	0	0	0	0	0	0
46	1	1	1	0	1	2	0	3	0
47	0	1	1	1	0	2	0	0	0
48	0	0	1	0	0	2	2	0	3
49	0	1	1	0	1	2	0	2	0
50	0	1	1	0	0	3	0	3	0
51	0	1	0	0	1	3	0	3	0
52	0	1	1	1	1	0	0	3	0
53	0	1	0	0	0	1	0	3	0
54	0	1	1	0	1	0	0	3	0
55	1	1	1	0	1	2	0	1	0
56	0	1	1	0	0	3	0	0	0
57	0	1	0	0	0	3	0	2	0
58	1	1	1	0	1	1	3	3	0
59	0	1	1	0	0	0	0	3	0
60	1	1	1	1	1	2	0	0	0
61	0	1	1	1	0	2	2	3	0
62	0	1	1	0	0	2	0	3	0
63	0	0	1	0	0	3	2	0	3
64	0	0	1	0	1	2	0	3	0
65	0	1	0	0	0	1	0	2	0
66	0	0	0	0	1	3	0	0	2
67	1	1	0	1	0	1	0	0	0
68	0	1	0	1	1	1	0	3	0
69	0	0	1	0	1	1	0	3	0
70	0	1	0	0	1	1	0	3	0
71	0	0	1	0	1	3	3	0	0
72	1	1	1	0	0	3	0	3	0
73	0	1	1	0	0	2	0	3	0
74	0	1	0	0	0	2	1	1	0
75	0	1	1	1	1	3	0	1	0
76	0	1	1	1	1	3	0	0	0
77	1	0	0	0	0	3	0	0	0
78	0	1	1	0	1	0	2	0	0
79	1	0	0	0	0	3	0	0	0
80	0	#N/A	0	0	0	0	0	3	2
81	0	1	1	0	1	3	0	3	0
82	1	1	1	0	1	0	0	3	0
83	0	0	0	1	0	0	1	1	0
84	0	0	1	0	1	3	0	3	0
85	0	1	0	0	0	3	0	3	0
86	0	1	1	0	1	2	2	3	0
87	0	1	0	1	0	0	0	3	0
88	0	1	1	0	0	1	0	0	0
89	0	1	0	0	0	3	2	3	0
90	0	0	0	0	0	3	2	3	0
91	0	1	1	1	1	0	0	2	0
92	0	1	1	1	1	0	0	3	0
93	0	1	1	0	0	1	0	2	0
94	1	1	1	0	1	2	0	3	0
95	0	1	0	0	0	2	0	0	0
96	0	1	0	0	1	2	0	3	0
97	0	1	1	0	1	1	0	3	0
98	0	1	0	0	0	3	1	0	0
99	0	1	0	0	0	3	1	3	0
100	0	0	1	0	1	2	1	0	0
101	0	1	1	0	1	3	3	0	0
102	0	1	1	0	1	0	0	3	0
103	0	1	1	0	1	2	2	2	0
104	0	0	1	0	0	1	1	3	0
105	0	1	1	0	1	0	0	3	0
106	0	1	0	0	1	1	1	0	0
107	0	0	1	0	1	0	0	2	2
108	0	1	1	0	1	2	4	0	0
109	0	0	1	0	1	2	0	3	0
110	1	1	1	1	1	3	0	1	0
111	0	1	1	0	1	1	0	0	0
112	0	1	0	0	0	3	3	3	0
113	0	1	1	0	1	3	0	3	0
114	0	1	0	0	1	1	0	3	0
115	0	1	0	0	1	2	0	3	0
116	0	0	1	0	1	1	0	3	0
117	0	0	0	0	0	3	1	3	0
118	0	0	1	0	1	3	2	3	0
119	0	1	1	1	1	1	1	3	0
120	0	1	0	0	1	2	0	3	0
121	0	1	1	1	1	3	0	3	0
122	0	1	1	1	1	2	0	0	0
123	0	1	0	0	0	2	0	3	0
124	0	1	0	0	0	2	0	3	0
125	0	1	0	0	0	0	0	2	0
126	1	1	1	0	1	1	0	0	0
127	0	1	0	0	0	3	3	3	0
128	1	0	1	0	1	1	0	0	0
129	0	0	1	0	0	1	0	3	1
130	0	0	1	0	0	3	0	0	0
131	0	0	1	0	1	2	0	3	3
132	0	0	1	0	1	3	0	0	3
133	0	1	0	0	0	0	0	3	0
134	0	1	0	0	0	3	1	0	0
135	0	1	1	0	0	1	0	1	0
136	0	1	1	0	1	2	0	0	0
137	0	1	1	0	0	1	1	3	0
138	0	0	0	0	0	3	0	3	0
139	0	1	1	0	1	1	0	3	0
140	0	1	1	0	0	0	0	3	0
141	0	1	0	0	0	1	0	3	0
142	0	0	0	0	0	1	0	3	0
143	1	1	0	0	1	1	0	3	0
144	0	1	0	1	0	0	1	3	0
145	1	1	0	0	1	2	2	0	0
146	0	1	0	0	0	1	2	1	0
147	1	1	1	0	1	1	2	3	0
148	0	1	0	0	0	0	0	3	0
149	1	0	1	1	1	3	3	3	0
150	0	1	1	0	1	0	0	3	0
151	0	1	0	0	0	3	0	3	0
152	0	0	1	0	1	2	0	3	3
153	0	0	0	1	0	2	0	3	2
154	0	0	1	0	0	1	0	0	0
155	0	1	1	0	1	2	0	3	0
156	0	1	0	0	0	3	0	3	0
157	0	1	1	0	1	3	0	3	0
158	0	0	1	0	1	1	1	3	0
159	0	0	1	0	1	2	0	2	1
160	0	1	0	0	0	0	0	3	0
161	0	1	0	0	0	1	2	0	0
162	0	1	1	0	0	2	2	3	0
163	0	1	0	1	1	1	3	2	3
164	0	1	1	0	0	0	0	3	0
165	0	1	1	0	1	0	2	0	0
166	0	1	0	0	1	2	0	0	0
167	0	1	0	0	1	3	0	2	0
168	0	1	0	0	1	2	0	3	0
169	0	1	0	0	1	0	0	0	0
170	0	1	1	0	1	2	0	3	0
171	0	0	1	0	1	3	2	0	0
172	0	1	0	0	0	1	1	3	0
173	0	1	0	0	0	0	2	0	0
174	0	1	0	0	0	1	0	2	0
175	0	1	0	0	0	3	0	3	0
176	0	1	0	0	1	0	0	3	0
177	0	1	0	0	1	1	0	0	0
178	1	1	1	1	1	1	0	1	0
179	0	1	0	0	0	2	1	0	0
180	0	1	0	0	0	2	2	0	0
181	0	1	0	0	1	2	0	0	0
182	0	1	1	1	0	2	1	0	0
183	0	0	0	0	1	2	0	3	0
184	0	1	0	0	1	2	4	0	0
185	0	1	1	0	1	1	0	0	0
186	1	1	1	1	1	3	2	0	0
187	0	1	1	0	1	3	2	3	0
188	1	1	1	0	0	3	2	0	0
189	0	1	0	0	0	1	0	3	0
190	0	1	1	0	1	1	0	0	0
191	0	1	0	0	0	2	0	2	0
192	0	0	0	0	1	0	0	0	0
193	0	0	1	0	1	3	0	0	2
194	0	1	0	0	0	2	1	3	0
195	0	0	0	0	0	3	1	3	3
196	0	1	1	0	1	0	1	3	0
197	0	1	0	0	1	2	1	3	0
198	0	1	0	0	0	1	0	3	0
199	1	0	0	0	1	3	2	3	2
200	0	1	0	0	1	1	0	3	0
201	0	1	1	0	0	2	0	3	0
202	0	1	0	0	1	2	0	2	0
203	0	1	0	0	1	2	2	2	0
204	0	1	0	0	0	3	2	3	0
205	1	1	1	0	0	2	0	3	0
206	0	1	1	0	1	1	0	2	0
207	0	1	0	0	0	1	0	2	0
208	1	1	1	0	1	3	2	0	0
209	0	0	1	1	1	3	0	0	0
210	0	1	0	0	1	3	0	1	0
211	0	0	1	1	1	3	0	3	0
212	0	1	1	0	1	3	0	3	0
213	0	1	0	0	0	2	2	3	0
214	0	1	1	0	1	2	0	2	0
215	1	0	1	0	1	3	0	0	3
216	0	1	1	0	1	0	1	3	0
217	0	1	1	0	1	3	0	3	0
218	0	0	0	0	0	3	1	3	0
219	0	1	0	0	0	3	2	3	0
